# Supplementary material for: Yeast Efficiently Utilizes Ribosomal RNA-Derived Oligonucleotides as Bioavailable Nutrient Sources
Source: Foods. 2026 Jan 15;15(2):318. doi: 10.3390/foods15020318 (PMC12841064; doi:10.3390/foods15020318)
Supplement: Supplementary file 1 [file foods-15-00318-s001.zip]

Archive with 2 entries (2 files):
- Supplementary Information.pdf
- Supplementary Table S5.xlsx
