# Supplementary material for: Yeast Efficiently Utilizes Ribosomal RNA-Derived Oligonucleotides as Bioavailable Nutrient Sources
Source: Foods. 2026 Jan 15;15(2):318. doi: 10.3390/foods15020318 (PMC12841064; doi:10.3390/foods15020318)
Supplement: Supplementary file 1 [file foods-15-00318-s001.zip › Supplementary Table S5.xlsx]

## Sheet: Endocytosis
Endocytosis-related proteins quantitative analysis
Number	KEGG Pathway ID	Protein Name	Protein KO ID	Mix-A (abundance)	Glu (abundance)	log2FC (Mix-A vs. Glu)	p-vaule	Adjusted p-value (FDR)	Figure
1	map04144	Hsc70	K03283	4388.06 ± 530.90	31.30 ± 14.31	7.131	0.0001425	0.002469	S6
2	map04144	CapZB	K10365	1862.07 ± 535.00	7.87 ± 13.63	5.064	0.004302	0.01285	S6
3	map04144	CapZA	K10364	1423.68 ± 379.87	4.71 ± 8.16	5.449	0.003177	0.01094	S6
4	map04144	Did2	K12197	734.93 ± 284.45	0	9.49305	0.01103	0.01368	S6
5	map04144	Vps24	K12193	478.62 ± 255.25	0	9.49305	0.03144	0.0333	S6
6	map04144	Vps27	K12182	503.86 ± 121.30	0	9.49305	0.001978	0.004561	S6
7	map04144	Ist1	K19476	455.00 ± 172.13	0	9.49305	0.0102	0.01291	S6
8	map04144	Vps4	K12196	461.48 ± 133.50	0	9.49305	0.003913	0.00657	S6
9	map04144	Vps23	K12183	392.89 ± 148.39	0	9.49305	0.01014	0.01287	S6
10	map04144	Hse1	K04705	427.03 ± 61.77	0	9.49305	0.0002789	0.001701	S6
11	map04144	Vta1	K12199	157.44 ± 56.07	0	1.35	0.0498	0.07397	S6
12	map04144	Vps2	K12191	139.82 ± 51.68	0	9.49305	0.009409	0.01224	S6
13	map04144	Wasl	K23612	220.08 ± 74.27	0	9.49305	0.006826	0.009659	S6
14	map04144	Rab7	K07897	3258.87 ± 726.50	346.08 ± 110.87	3.235	0.002358	0.009337	S6
15	map04144	Rab5	K07889	1267.80 ± 218.80	270.96 ± 65.80	2.226	0.001643	0.007633	S6
16	map04144	Ap2	K11825	864.46 ± 137.51	140.89 ± 24.80	2.758	0.000864	0.005557	S6
17	map04144	Cltc	K04646	209.07 ± 17.82	457.56 ± 110.87	-1.13	0.01857	0.03484	S6
18	map04144	Arp2/3	K17260	761.60 ± 134.71	309.05 ± 40.25	1.672	0.009007	0.02067	S6
19	map04144	Vps28	K12184	76.05 ± 2.93	116.98 ± 19.47	-0.6213	0.02273	0.04067	S6
20	map04144	Snf7	K12194	0	89.11 ± 66.34	-1.937	0.1642	0.206	S6

## Sheet: Autophagy
Autophagy-related proteins quantitative analysis
Number	KEGG Pathway ID	Protein Name	Protein KO ID	Mix-A (abundance)	Glu (abundance)	log2FC (Mix-A vs. Glu)	p-vaule	Adjusted p-value (FDR)	Figure
1	map04138	Atg7	K08337	681.43 ± 137.33	0	9.49305	0.001007	0.003168	S7A-C
2	map04138	Vps34	K00914	439.47 ± 121.14	0	9.49305	0.003276	0.005899	S7A-C
3	map04138	Atg8	K08341	235.58 ± 199.32	0	9.49305	0.11	0.1104	S7A-C
4	map04138	Atg2	K17906	193.30 ± 29.70	0	9.49305	0.000353	0.001844	S7A-C
5	map04138	Atg11	K08330	149.33 ± 34.49	0	9.49305	0.000353	0.001844	S7A-C
6	map04138	Atg13	K08331	126.61 ± 5.02	0	9.49305	1.646e-06	0.0001445	S7A-C
7	map04138	Atg18	K17908	92.92 ± 80.56	0	9.49305	0.009456	0.0123	S7A-C
8	map04138	Vti1	K08493	554.43 ± 158.80	0	9.49305	0.003772	0.006425	S7A-C
9	map04138	Vps11	K20179	511.50 ± 131.53	0	9.49305	0.002531	0.005154	S7A-C
10	map04138	Vps18	K20181	395.21 ± 104.08	0	9.49305	0.002766	0.005366	S7A-C
11	map04138	Ykt6	K08516	344.85 ± 73.03	0	9.49305	0.001217	0.003488	S7A-C
12	map04138	Vps16	K20180	232.28 ± 67.39	0	9.49305	0.003954	0.006612	S7A-C
13	map04138	Vps41	K20184	116.79 ± 53.38	0	9.49305	0.01927	0.02162	S7A-C
14	map04138	Atg1	K08269	232.58 ± 178.15	0	9.49305	0.0002537	0.001613	S7A-C
15	map04138	Snf1	K12761	136.57 ± 14.67	0	9.49305	0.003624	0.006254	S7A-C
16	map04138	Atg15	K17900	124.07 ± 30.04	0	9.49305	0.002022	0.004621	S7A-C
17	map04138	Atg27	K21141	1004.21 ± 322.34	21.57 ± 37.35	3.751	0.007535	0.0184	S7A-C
18	map04138	Vps15	K08333	261.15 ± 12.99	242.22 ± 14.59	0.1084	0.1685	0.2101	S7A-C
19	map04138	Sec18	K06027	720.04 ± 178.97	148.69 ± 14.05	2.317	0.005157	0.01422	S7A-C
20	map04138	Vps33	K20182	602.84 ± 137.36	21.49 ± 37.23	3.424	0.002366	0.009337	S7A-C
21	map04138	Vps3	K20177	37.38 ± 3.92	39.17 ± 2.61	-0.06749	0.5464	0.5903	S7A-C
22	map04138	Sec17	K15296	0	98.63 ± 16.69	-16.61	0.0005132	0.002181	S7A-C

## Sheet: RNA degradation
RNA degradation-related proteins quantitative analysis
Number	KEGG Pathway ID	Protein Name	Protein KO ID	Mix-A (abundance)	Glu (abundance)	log2FC (Mix-A vs. Glu)	p-vaule	Adjusted p-value (FDR)	Figure
1	map03018	Ski8	K12601	678.96 ± 65.54	0	9.49305	5.671e-05	0.0007364	S7D-F
2	map03018	Ski2	K12599	452.47 ± 131.87	0	9.49305	0.004021	0.006705	S7D-F
3	map03018	Ski3	K12600	259.32 ± 50.26	0	9.49305	0.0008671	0.002976	S7D-F
4	map03018	Rrp46	K12590	364.80 ± 53.75	3.29 ± 5.70	4.415	0.0003822	0.003884	S7D-F
5	map03018	Rrp44	K12585	239.40 ± 83.35	0	0.1349	0.3522	0.4024	S7D-F
6	map03018	Rrp42	K12589	270.00 ± 38.98	0	9.49305	0.0002766	0.001694	S7D-F
7	map03018	Rrp45	K03678	219.75 ± 41.53	0	9.49305	0.000787	0.002831	S7D-F
8	map03018	Rrp6	K12591	199.38 ± 77.35	0	9.49305	0.01112	0.01375	S7D-F
9	map03018	Mtr3	K12587	218.12 ± 26.73	0	9.49305	0.0001454	0.00128	S7D-F
10	map03018	Rrp43	K12586	201.79 ± 37.92	0	9.49305	0.0007698	0.00278	S7D-F
11	map03018	Csl4	K07573	183.30 ± 71.76	0	9.49305	0.01147	0.01411	S7D-F
12	map03018	Xrn1	K12618	162.42 ± 71.08	0	9.49305	0.01671	0.01913	S7D-F
13	map03018	Xrn2	K12619	162.42 ± 71.08	0	9.49305	0.01671	0.01913	S7D-F
14	map03018	Lsm6	K12625	108.78 ± 44.81	0	9.49305	0.01364	0.0161	S7D-F
15	map03018	Lsm2	K12621	602.73 ± 96.04	690.43 ± 315.26	-0.1959	0.6688	0.7048	S7D-F
16	map03018	Mtr4	K12598	165.45 ± 2.72	189.64 ± 3.91	-0.1968	0.0009221	0.005756	S7D-F
17	map03018	Rrp4	K12585	117.67 ± 15.04	107.18 ± 8.48	0.1349	0.3522	0.4024	S7D-F

## Sheet: Nucleotide metabolism
Nucleotide metabolism related proteins quantitative analysis
Number	Pathway Descrption	KEGG Pathway ID	Protein Name	Protein KO ID	Mix-A (abundance)	Glu (abundance)	log2FC (Mix-A vs. Glu)	p-vaule	Adjusted p-value (FDR)	Figure
1	Purine metabolism (purine nucleotide degradation)	map00230	Urah	K07127	9630.46 ± 1910.82	60.50 ± 59.66	5.82	0.001026	0.006125	S7G, H
2	Purine metabolism (purine nucleotide degradation)	map00230	Gda	K01487	5046.36 ± 1344.64	14.11 ± 24.43	7.012	0.002974	0.01056	S7G, H
3	Purine metabolism (purine nucleotide degradation)	map00230	Isn1	K18550	1921.42 ± 370.47	242.50 ± 290.86	2.238	0.006099	0.01593	S7G, H
4	Purine metabolism (purine nucleotide degradation)	map00230	Sure	K03787	1493.59 ± 110.12	1760.77 ± 128.05	-0.2374	0.0519	0.07666	S7G, H
5	Purine metabolism (purine nucleotide degradation)	map00230	Ampd	K01490	982.55 ± 149.88	246.36 ± 25.47	1.996	0.001106	0.006386	S7G, H
6	Purine metabolism (purine nucleotide degradation)	map00230	Uaz	K00365	909.68 ± 196.50	256.27 ± 178.32	1.828	0.013	0.02716	S7G, H
7	Purine metabolism (purine nucleotide degradation)	map00230	Allb	K01466	861.29 ± 267.11	0	9.49305	0.005041	0.007799	S7G, H
8	Purine metabolism (purine nucleotide degradation)	map00230	Ure	K01427	671.62 ± 277.73	0	9.49305	0.01382	0.01629	S7G, H
9	Purine metabolism (purine nucleotide degradation)	map00230	Ada	K19572	639.11 ± 131.33	0	9.49305	0.001085	0.003253	S7G, H
10	Purine metabolism (purine nucleotide degradation)	map00230	Xdh	K00106	547.14 ± 65.53	43.26 ± 15.32	3.661	0.0002039	0.002844	S7G, H
11	Purine metabolism (purine nucleotide degradation)	map00230	Alc	K01477	389.68 ± 167.79	236.20 ± 17.28	0.7225	0.1902	0.2341	S7G, H
12	Purine metabolism (purine nucleotide degradation)	map00230	5'-NTase	K01081	249.73 ± 47.57	0	9.49305	0.0008114	0.002881	S7G, H
13	Purine metabolism (purine nucleotide degradation)	map00230	Pnp	K03783	137.39 ± 59.55	221.52 ± 8.48	-0.6892	0.07255	0.1018	S7G, H
14	Purine metabolism (purine nucleotide synthesis)	map00230	Nme	K00940	27282.18 ± 3980.73	177.27 ± 142.09	7.266	0.0002966	0.003455	S8 A, B
15	Purine metabolism (purine nucleotide synthesis)	map00230	Hpt1	K19836	3751.98 ± 352.44	149.48 ± 108.90	4.65	7.161e-05	0.001855	S8 A, B
16	Purine metabolism (purine nucleotide synthesis)	map00230	Aprt	K00759	3190.78 ± 220.93	53.35 ± 40.77	5.902	1.733e-05	0.001042	S8 A, B
17	Purine metabolism (purine nucleotide synthesis)	map00230	Guk1	K00942	1284.93 ± 364.79	0.00 ± 0.00	9.49305	0.003652	0.006273	S8 A, B
18	Purine metabolism (purine nucleotide synthesis)	map00230	Ak	K00939	442.68 ± 143.57	0.00 ± 0.00	9.49305	0.005923	0.008704	S8 A, B
19	Purine metabolism (purine nucleotide synthesis)	map00230	Adk	K00856	454.06 ± 87.05	1670.84 ± 485.08	-1.879	0.01288	0.02696	S8 A, B
20	Purine metabolism (purine nucleotide synthesis)	map00230	Pnp	K03783	137.39 ± 59.55	221.52 ± 8.48	-0.6892	0.07255	0.1018	S8 A, B
21	Purine metabolism (purine nucleotide synthesis)	map00230	Pfas	K01952	849.49 ± 63.02	1115.14 ± 148.96	-0.3925	0.04664	0.07026	S8 A, B
22	Purine metabolism (purine nucleotide synthesis)	map00230	Gar Tfase	K00601	606.94 ± 201.49	100.11 ± 26.47	2.6	0.01245	0.02622	S8 A, B
23	Purine metabolism (purine nucleotide synthesis)	map00230	Pura	K01939	187.99 ± 19.22	527.67 ± 140.86	-1.489	0.01439	0.02922	S8 A, B
24	Purine metabolism (purine nucleotide synthesis)	map00230	Purc	K01923	115.63 ± 10.74	500.08 ± 137.28	-2.09	0.00853	0.01985	S8 A, B
25	Purine metabolism (purine nucleotide synthesis)	map00230	Purb	K01756	122.55 ± 49.62	604.70 ± 40.60	-2.303	0.0002005	0.002822	S8 A, B
26	Purine metabolism (purine nucleotide synthesis)	map00230	Purh	K00602	105.48 ± 23.57	517.70 ± 75.98	-2.295	0.000853	0.005557	S8 A, B
27	Purine metabolism (purine nucleotide synthesis)	map00230	Gmps	K01951	228.68 ± 31.33	337.96 ± 43.28	-0.5636	0.02396	0.04207	S8 A, B
28	Purine metabolism (purine nucleotide synthesis)	map00230	Puro	K00602	16.30 ± 28.23	258.20 ± 54.36	-1.666	0.01533	0.03054	S8 A, B
29	Purine metabolism (purine nucleotide synthesis)	map00230	Ade2	K11808	76.83 ± 18.80	248.62 ± 28.27	-1.694	0.0009342	0.005804	S8 A, B
30	Purine metabolism (purine nucleotide synthesis)	map00230	Ade5	K11788	53.03 ± 30.94	175.47 ± 14.82	-1.726	0.003481	0.01146	S8 A, B
31	Purine metabolism (purine nucleotide synthesis)	map00230	Gart	K11788	53.03 ± 30.94	175.47 ± 14.82	-1.726	0.003481	0.01146	S8 A, B
32	Purine metabolism (purine nucleotide synthesis)	map00230	Purf	K00764	47.23 ± 37.86	138.81 ± 20.49	-1.003	0.008174	0.01931	S8 A, B
33	Purine metabolism (purine nucleotide synthesis)	map00230	Impdh	K00088	30.13 ± 23.62	96.93 ± 20.62	-1.685	0.021	0.03821	S8 A, B
34	Pyrimidine metabolism (pyrimidine nucleotide degradation)	map00240	Cda	K01489	2221.64 ± 813.19	0	9.49305	0.009091	0.01191	S7I, J
35	Pyrimidine metabolism (pyrimidine nucleotide degradation)	map00240	Sure	K03787	1493.59 ± 110.12	1760.77 ± 128.05	-0.2374	0.0519	0.07666	S7I, J
36	Pyrimidine metabolism (pyrimidine nucleotide degradation)	map00240	Dpys	K01464	962.13 ± 462.63	0	9.49305	0.02271	0.02492	S7I, J
37	Pyrimidine metabolism (pyrimidine nucleotide degradation)	map00240	Urh1	K01240	1127.09 ± 85.02	2.18 ± 3.77	3.637	9.067e-05	0.002041	S7I, J
38	Pyrimidine metabolism (pyrimidine nucleotide degradation)	map00240	5'-NTase	K01081	249.73 ± 47.57	0	9.49305	0.0008114	0.002881	S7I, J
39	Pyrimidine metabolism (pyrimidine nucleotide synthesis )	map00240	Nme	K00940	27282.18 ± 3980.73	177.27 ± 142.09	7.266	0.0002966	0.003454	S8 C, D
40	Pyrimidine metabolism (pyrimidine nucleotide synthesis )	map00240	Uprt	K00761	2707.65 ± 176.28	430.43 ± 73.04	2.653	3.236e-05	0.001335	S8 C, D
41	Pyrimidine metabolism (pyrimidine nucleotide synthesis )	map00240	Pyrg	K01937	1688.43 ± 196.50	7.24 ± 12.54	5.927	0.0001272	0.002363	S8 C, D
42	Pyrimidine metabolism (pyrimidine nucleotide synthesis )	map00240	Cmpk/Umpk	K13800	928.77 ± 279.78	7.98 ± 13.83	5.271	0.004991	0.01395	S8 C, D
43	Pyrimidine metabolism (pyrimidine nucleotide synthesis )	map00240	Upp	K00757	261.19 ± 110.07	173.18 ± 39.08	0.5926	0.2619	0.308	S8 C, D
44	Pyrimidine metabolism (pyrimidine nucleotide synthesis )	map00240	Uck	K00876	217.84 ± 85.87	0	9.49305	0.01174	0.01436	S8 C, D
45	Pyrimidine metabolism (pyrimidine nucleotide synthesis )	map00240	Ura2	K11541	1169.73 ± 66.92	2107.75 ± 203.90	-0.8494	0.001632	0.007605	S8 C, D
46	Pyrimidine metabolism (pyrimidine nucleotide synthesis )	map00240	Pyrd	K00254	1317.10 ± 318.98	17.54 ± 30.38	4.411	0.002425	0.00946	S8 C, D
47	Pyrimidine metabolism (pyrimidine nucleotide synthesis )	map00240	Pyrc	K01465	965.77 ± 12.61	52.29 ± 11.42	4.249	8.925e-08	8.041e-05	S8 C, D
48	Pyrimidine metabolism (pyrimidine nucleotide synthesis )	map00240	Cpa2	K01955	548.04 ± 59.51	225.75 ± 17.31	1.28	0.0008413	0.005553	S8 C, D
49	Pyrimidine metabolism (pyrimidine nucleotide synthesis )	map00240	Pyrf	K01591	228.36 ± 89.53	81.63 ± 29.72	1.971	0.06362	0.0906	S8 C, D
50	Pyrimidine metabolism (pyrimidine nucleotide synthesis )	map00240	Pyre	K00762	38.25 ± 8.64	155.39 ± 73.06	-2.079	0.04974	0.07391	S8 C, D

## Sheet: Glycerophospholipid synthesis
Glycerophospholipid synthesis-related proteins quantitative analysis
Number	KEGG Pathway ID	Protein Name	Protein KO ID	Mix-A (abundance)	Glu (abundance)	log2FC (Mix-A vs. Glu)	p-vaule	Adjusted p-value (FDR)	Figure
1	map00564	Etnk	K00894	1346.11 ± 221.97	132.91 ± 230.20	1.569	0.002464	0.009504	S9A-C
2	map00564	Pcyt1	K00968	1172.75 ± 273.70	0	9.49305	0.001759	0.004239	S9A-C
3	map00564	Pisd	K01613	821.33 ± 325.58	0	9.49305	0.01197	0.01459	S9A-C
4	map00564	Pcyt2	K00967	590.25 ± 192.23	0	9.49305	0.001759	0.004239	S9A-C
5	map00564	Cho1	K17103	517.69 ± 131.22	0	9.49305	0.002399	0.005026	S9A-C
6	map00564	Cki1	K00866	288.70 ± 116.55	0	9.49305	0.01274	0.015269	S9A-C
7	map00564	Plpp	K18693	276.45 ± 96.00	0	9.49305	0.007554	0.01037	S9A-C
8	map00564	Cpt1	K00994	131.72 ± 49.65	0	9.49305	0.01007	0.01283	S9A-C
9	map00564	Ept1	K00993	131.72 ± 49.65	0	9.49305	0.01007	0.01283	S9A-C
10	map00564	Cds1	K00981	128.96 ± 49.09	0	9.49305	0.01042	0.013069	S9A-C
11	map00564	Dgk1	K16368	133.14 ± 49.81	0	9.49305	0.00981	0.01259	S9A-C
12	map00564	Cdipt	K00999	408.11 ± 130.27	174.74 ± 31.76	1.224	0.03937	0.06137	S9A-C
13	map00564	Cho2	K16369	360.82 ± 24.69	392.58 ± 114.83	-0.1217	0.6639	0.7002	S9A-C
14	map00564	Pgs1	K00995	101.62 ± 28.70	208.58 ± 40.96	-1.037	0.02076	0.03789	S9A-C

## Sheet: Amino acid synthesis
Amino acid synthesis-related proteins quantitative analysis
Number	KEGG Pathway Name	KEGG Pathway ID	Protein Name	Protein KO ID	Mix-A (abundance)	Glu (abundance)	log2FC (Mix-A vs. Glu)	p-vaule	Adjusted p-value (FDR)	Figure
1	Nitrogen metabolism	map00910	GlnA	K01915	12563.02 ± 3073.78	106.91 ± 63.91	6.877	0.002172	0.008881	S9D, E
2	b-alanine metabolism	map00410	Puue	K13524	1972.62 ± 300.53	781.88 ± 471.29	9.49305	1.034e-05	0.0003506	S9D, E
3	Nitrogen metabolism	map00910	Glt1	K00264	2139.60 ± 169.05	190.94 ± 32.12	3.487	3.984e-05	0.001475	S9D, E
4	Nitrogen metabolism	map00910	Gdha	K00262	1528.68 ± 360.85	2249.98 ± 801.94	-0.5577	0.2284	0.2746	S9D, E
